# Supplementary material for: Ripples reflect a spectrum of synchronous spiking activity in human anterior temporal lobe
Source: eLife. 2021 Nov 15;10:e68401. doi: 10.7554/eLife.68401 (PMC8716101; doi:10.7554/eLife.68401)
Supplement: Figure 4—source code 1. [file elife-68401-fig4-code1.zip]

Archive with 1 entries (1 files):
- a7664df5-ef54-4c53-8a01-2afbc2b2dfbd(2).m
