# Supplementary material for: Ripples reflect a spectrum of synchronous spiking activity in human anterior temporal lobe
Source: eLife. 2021 Nov 15;10:e68401. doi: 10.7554/eLife.68401 (PMC8716101; doi:10.7554/eLife.68401)
Supplement: Source code 1. [file elife-68401-supp1.zip]

Archive with 13 entries (10 files):
- Source_file/
- Source_file/generate_fig1_ripple_timefrequency.m
- __MACOSX/
- __MACOSX/Source_file/
- __MACOSX/Source_file/._generate_fig1_ripple_timefrequency.m
- Source_file/generate_fig2_spikerate_LFP_iEEG.m
- __MACOSX/Source_file/._generate_fig2_spikerate_LFP_iEEG.m
- Source_file/generate_fig3_LFPripple_iEEGripple_PPC.m
- __MACOSX/Source_file/._generate_fig3_LFPripple_iEEGripple_PPC.m
- Source_file/generate_fig4_spike_LFP_PPC.m
- __MACOSX/Source_file/._generate_fig4_spike_LFP_PPC.m
- Source_file/shadedErrorBar.m
- __MACOSX/Source_file/._shadedErrorBar.m
